# Supplementary material for: Functional proteomics outlines the complexity of breast cancer molecular subtypes
Source: Sci Rep. 2017 Aug 30;7:10100. doi: 10.1038/s41598-017-10493-w (PMC5577137; doi:10.1038/s41598-017-10493-w)
Supplement: Supplementary file 2 — Supplementary table [file 41598_2017_10493_MOESM2_ESM.xlsx]

## Sheet: Supp Table 3
# List of proteins differentially expressed between ER+ and TNBC samples with an FDR<5% identified by Significance Analysis of Microarrays. Original row in cluster provides the protein position on the cluster (starting from above). Uniprot and SAM data are provided.
SAM proteins	Entry name	Status	Protein names	Gene names	Organism	Length	Expected score (dExp)	Observed score(d)	Numerator(r)	Denominator (s+s0)	Fold change(Unlogged)
P21281	VATB2_HUMAN	reviewed	V-type proton ATPase subunit B, brain isoform (V-ATPase subunit B 2) (Endomembrane proton pump 58 kDa subunit) (HO57) (Vacuolar proton pump subunit B 2)	ATP6V1B2 ATP6B2 VPP3	Homo sapiens (Human)	511	-0.639499	1.82502	1.31513	0.720611	1.29421
P45880	VDAC2_HUMAN	reviewed	Voltage-dependent anion-selective channel protein 2 (VDAC-2) (hVDAC2) (Outer mitochondrial membrane protein porin 2)	VDAC2	Homo sapiens (Human)	294	1.12571	1.82522	0.319782	0.175202	1.26578
Q15388	TOM20_HUMAN	reviewed	Mitochondrial import receptor subunit TOM20 homolog (Mitochondrial 20 kDa outer membrane protein) (Outer mitochondrial membrane receptor Tom20)	TOMM20 KIAA0016	Homo sapiens (Human)	145	-0.265418	1.82661	1.10302	0.603859	1.31614
P07858	CATB_HUMAN	reviewed	Cathepsin B (EC 3.4.22.1) (APP secretase) (APPS) (Cathepsin B1) [Cleaved into: Cathepsin B light chain; Cathepsin B heavy chain]	CTSB CPSB	Homo sapiens (Human)	339	0.225266	1.83273	0.687073	0.37489	1.56745
P39656	OST48_HUMAN	reviewed	Dolichyl-diphosphooligosaccharide--protein glycosyltransferase 48 kDa subunit (DDOST 48 kDa subunit) (Oligosaccharyl transferase 48 kDa subunit) (EC 2.4.99.18)	DDOST KIAA0115 OST48 OK/SW-cl.45	Homo sapiens (Human)	456	-0.0612996	1.83286	0.952042	0.51943	1.4639
P40429	RL13A_HUMAN	reviewed	60S ribosomal protein L13a (23 kDa highly basic protein)	RPL13A	Homo sapiens (Human)	203	1.42393	1.83588	0.298578	0.162635	1.234
P12004	PCNA_HUMAN	reviewed	Proliferating cell nuclear antigen (PCNA) (Cyclin)	PCNA	Homo sapiens (Human)	261	-0.121852	1.83887	0.997177	0.542278	1.49157
P41091	IF2G_HUMAN	reviewed	Eukaryotic translation initiation factor 2 subunit 3 (Eukaryotic translation initiation factor 2 subunit gamma X) (eIF-2-gamma X) (eIF-2gX)	EIF2S3 EIF2G	Homo sapiens (Human)	472	-0.984517	1.8526	1.44892	0.782102	1.28563
P23284	PPIB_HUMAN	reviewed	Peptidyl-prolyl cis-trans isomerase B (PPIase B) (EC 5.2.1.8) (CYP-S1) (Cyclophilin B) (Rotamase B) (S-cyclophilin) (SCYLP)	PPIB CYPB	Homo sapiens (Human)	216	0.691452	1.85446	0.403795	0.217742	1.3459
Q969H8	MYDGF_HUMAN	reviewed	Myeloid-derived growth factor (MYDGF) (Interleukin-25) (IL-25) (Stromal cell-derived growth factor SF20)	MYDGF C19orf10 IL25	Homo sapiens (Human)	173	-0.214256	1.85757	1.07859	0.580648	1.65753
P11940	PABP1_HUMAN	reviewed	Polyadenylate-binding protein 1 (PABP-1) (Poly(A)-binding protein 1)	PABPC1 PAB1 PABP1 PABPC2	Homo sapiens (Human)	636	-0.195299	1.85922	1.07228	0.576733	1.63553
P46777	RL5_HUMAN	reviewed	60S ribosomal protein L5	RPL5 MSTP030	Homo sapiens (Human)	297	0.597365	1.85948	0.444269	0.238921	1.2578
Q8NBS9	TXND5_HUMAN	reviewed	Thioredoxin domain-containing protein 5 (Endoplasmic reticulum resident protein 46) (ER protein 46) (ERp46) (Thioredoxin-like protein p46)	TXNDC5 TLP46 UNQ364/PRO700	Homo sapiens (Human)	432	0.853013	1.86195	0.368532	0.197928	1.36522
Q9GZZ9	UBA5_HUMAN	reviewed	Ubiquitin-like modifier-activating enzyme 5 (Ubiquitin-activating enzyme 5) (ThiFP1) (UFM1-activating enzyme) (Ubiquitin-activating enzyme E1 domain-containing protein 1)	UBA5 UBE1DC1	Homo sapiens (Human)	404	-0.521712	1.86855	1.29586	0.69351	1.56611
P15153	RAC2_HUMAN	reviewed	Ras-related C3 botulinum toxin substrate 2 (GX) (Small G protein) (p21-Rac2)	RAC2	Homo sapiens (Human)	192	-0.705119	1.87131	1.36956	0.731872	1.69406
D3DNI3	D3DNI3_HUMAN	unreviewed	Profilin (Fragment)	PFN2 hCG_21343	Homo sapiens (Human)	340	-0.322257	1.87262	1.16342	0.621276	1.66118
Q9Y2V2	CHSP1_HUMAN	reviewed	Calcium-regulated heat-stable protein 1 (Calcium-regulated heat-stable protein of 24 kDa) (CRHSP-24)	CARHSP1	Homo sapiens (Human)	147	-0.375349	1.88297	1.212	0.643666	1.21624
Q9GZT3	SLIRP_HUMAN	reviewed	SRA stem-loop-interacting RNA-binding protein, mitochondrial	SLIRP C14orf156 DC23 DC50 PD04872	Homo sapiens (Human)	109	-0.326404	1.88853	1.1759	0.622651	1.39046
Q9NSD9	SYFB_HUMAN	reviewed	Phenylalanine--tRNA ligase beta subunit (EC 6.1.1.20) (Phenylalanyl-tRNA synthetase beta subunit) (PheRS)	FARSB FARSLB FRSB HSPC173	Homo sapiens (Human)	589	-0.804722	1.89213	1.41927	0.75009	1.22365
P11413	G6PD_HUMAN	reviewed	Glucose-6-phosphate 1-dehydrogenase (G6PD) (EC 1.1.1.49)	G6PD	Homo sapiens (Human)	515	-0.650418	1.89343	1.36734	0.72215	0.89583
Q7KZF4	SND1_HUMAN	reviewed	Staphylococcal nuclease domain-containing protein 1 (100 kDa coactivator) (EBNA2 coactivator p100) (Tudor domain-containing protein 11) (p100 co-activator)	SND1 TDRD11	Homo sapiens (Human)	910	-0.00205094	1.89522	0.931063	0.491268	1.55017
E7EQZ9			Deleted.				0.273312	1.89637	0.666618	0.351524	1.45709
P31040	SDHA_HUMAN	reviewed	Succinate dehydrogenase [ubiquinone] flavoprotein subunit, mitochondrial (EC 1.3.5.1) (Flavoprotein subunit of complex II) (Fp)	SDHA SDH2 SDHF	Homo sapiens (Human)	664	-0.92749	1.90242	1.4652	0.770175	1.38466
P61160	ARP2_HUMAN	reviewed	Actin-related protein 2 (Actin-like protein 2)	ACTR2 ARP2	Homo sapiens (Human)	394	0.950605	1.90864	0.360531	0.188895	1.25371
P61604	CH10_HUMAN	reviewed	10 kDa heat shock protein, mitochondrial (Hsp10) (10 kDa chaperonin) (Chaperonin 10) (CPN10) (Early-pregnancy factor) (EPF)	HSPE1	Homo sapiens (Human)	102	0.720752	1.91162	0.409391	0.214159	1.34673
P08246	ELNE_HUMAN	reviewed	Neutrophil elastase (EC 3.4.21.37) (Bone marrow serine protease) (Elastase-2) (Human leukocyte elastase) (HLE) (Medullasin) (PMN elastase)	ELANE ELA2	Homo sapiens (Human)	267	-1.66862	1.92597	1.74946	0.90835	2.89665
P08865	RSSA_HUMAN	reviewed	40S ribosomal protein SA (37 kDa laminin receptor precursor) (37LRP) (37/67 kDa laminin receptor) (LRP/LR) (67 kDa laminin receptor) (67LR) (Colon carcinoma laminin-binding protein) (Laminin receptor 1) (LamR) (Laminin-binding protein precursor p40) (LBP/p40) (Multidrug resistance-associated protein MGr1-Ag) (NEM/1CHD4)	RPSA LAMBR LAMR1	Homo sapiens (Human)	295	2.31891	1.93373	0.270288	0.139776	1.22329
P30101	PDIA3_HUMAN	reviewed	Protein disulfide-isomerase A3 (EC 5.3.4.1) (58 kDa glucose-regulated protein) (58 kDa microsomal protein) (p58) (Disulfide isomerase ER-60) (Endoplasmic reticulum resident protein 57) (ER protein 57) (ERp57) (Endoplasmic reticulum resident protein 60) (ER protein 60) (ERp60)	PDIA3 ERP57 ERP60 GRP58	Homo sapiens (Human)	505	0.799906	1.93373	0.394691	0.204109	1.31724
F5H740			Deleted.				-1.57295	1.9385	1.71808	0.886295	1.40752
O14737	PDCD5_HUMAN	reviewed	Programmed cell death protein 5 (TF-1 cell apoptosis-related protein 19) (Protein TFAR19)	PDCD5 TFAR19	Homo sapiens (Human)	125	-0.673175	1.95685	1.41774	0.724504	1.94288
E9PI68	E9PI68_HUMAN	unreviewed	Signal peptidase complex subunit 2	SPCS2	Homo sapiens (Human)	257	-0.765836	1.95873	1.45171	0.741151	1.58733
P61313	RL15_HUMAN	reviewed	60S ribosomal protein L15	RPL15 EC45 TCBAP0781	Homo sapiens (Human)	204	0.785229	1.964	0.404526	0.205971	1.32514
P35268	RL22_HUMAN	reviewed	60S ribosomal protein L22 (EBER-associated protein) (EAP) (Epstein-Barr virus small RNA-associated protein) (Heparin-binding protein HBp15)	RPL22	Homo sapiens (Human)	128	1.16095	1.9726	0.342213	0.173483	1.25848
O60925	PFD1_HUMAN	reviewed	Prefoldin subunit 1	PFDN1 PFD1	Homo sapiens (Human)	122	-0.923589	1.97803	1.51965	0.768263	1.25376
O43852	CALU_HUMAN	reviewed	Calumenin (Crocalbin) (IEF SSP 9302)	CALU	Homo sapiens (Human)	315	-0.830861	1.97821	1.48982	0.753115	2.16312
Q9Y696	CLIC4_HUMAN	reviewed	Chloride intracellular channel protein 4 (Intracellular chloride ion channel protein p64H1)	CLIC4	Homo sapiens (Human)	253	-0.160156	1.9812	1.10624	0.558368	1.69975
O15400	STX7_HUMAN	reviewed	Syntaxin-7	STX7	Homo sapiens (Human)	261	0.00514202	2.01057	0.968407	0.481658	1.58176
Q32MZ4	LRRF1_HUMAN	reviewed	Leucine-rich repeat flightless-interacting protein 1 (LRR FLII-interacting protein 1) (GC-binding factor 2) (TAR RNA-interacting protein)	LRRFIP1 GCF2 TRIP	Homo sapiens (Human)	808	-1.12567	2.01884	1.62141	0.803141	1.06431
P26373	RL13_HUMAN	reviewed	60S ribosomal protein L13 (Breast basic conserved protein 1)	RPL13 BBC1 OK/SW-cl.46	Homo sapiens (Human)	211	1.46823	2.02311	0.321829	0.159077	1.24982
Q9NQT5	EXOS3_HUMAN	reviewed	Exosome complex component RRP40 (Exosome component 3) (Ribosomal RNA-processing protein 40) (p10)	EXOSC3 RRP40 CGI-102	Homo sapiens (Human)	275	-0.75967	2.02472	1.49577	0.738755	1.37809
Q15424	SAFB1_HUMAN	reviewed	Scaffold attachment factor B1 (SAF-B) (SAF-B1) (HSP27 estrogen response element-TATA box-binding protein) (HSP27 ERE-TATA-binding protein)	SAFB HAP HET SAFB1	Homo sapiens (Human)	915	-1.18245	2.02481	1.64892	0.814359	1.44782
P08238	HS90B_HUMAN	reviewed	Heat shock protein HSP 90-beta (HSP 90) (Heat shock 84 kDa) (HSP 84) (HSP84)	HSP90AB1 HSP90B HSPC2 HSPCB	Homo sapiens (Human)	724	0.544208	2.03882	0.523218	0.256628	1.42208
P27348	1433T_HUMAN	reviewed	14-3-3 protein theta (14-3-3 protein T-cell) (14-3-3 protein tau) (Protein HS1)	YWHAQ	Homo sapiens (Human)	245	0.143742	2.0425	0.841778	0.412132	1.68918
P05141	ADT2_HUMAN	reviewed	ADP/ATP translocase 2 (ADP,ATP carrier protein 2) (ADP,ATP carrier protein, fibroblast isoform) (Adenine nucleotide translocator 2) (ANT 2) (Solute carrier family 25 member 5) [Cleaved into: ADP/ATP translocase 2, N-terminally processed]	SLC25A5 ANT2	Homo sapiens (Human)	298	0.197436	2.0452	0.787804	0.385197	1.50586
P83881	RL36A_HUMAN	reviewed	60S ribosomal protein L36a (60S ribosomal protein L44) (Cell growth-inhibiting gene 15 protein) (Cell migration-inducing gene 6 protein)	RPL36A RPL44 GIG15 MIG6	Homo sapiens (Human)	106	-0.216046	2.0532	1.18709	0.578168	1.60643
P04843	RPN1_HUMAN	reviewed	Dolichyl-diphosphooligosaccharide--protein glycosyltransferase subunit 1 (EC 2.4.99.18) (Dolichyl-diphosphooligosaccharide--protein glycosyltransferase 67 kDa subunit) (Ribophorin I) (RPN-I) (Ribophorin-1)	RPN1	Homo sapiens (Human)	607	0.201395	2.06416	0.787527	0.381524	1.63339
B0V043			Deleted.				-0.17964	2.06879	1.17522	0.568068	1.45844
P40227	TCPZ_HUMAN	reviewed	T-complex protein 1 subunit zeta (TCP-1-zeta) (Acute morphine dependence-related protein 2) (CCT-zeta-1) (HTR3) (Tcp20)	CCT6A CCT6 CCTZ	Homo sapiens (Human)	531	-0.630584	2.06952	1.47889	0.714603	1.83531
Q92769	HDAC2_HUMAN	reviewed	Histone deacetylase 2 (HD2) (EC 3.5.1.98)	HDAC2	Homo sapiens (Human)	488	-0.316067	2.07167	1.27626	0.616054	1.35989
P16401	H15_HUMAN	reviewed	Histone H1.5 (Histone H1a) (Histone H1b) (Histone H1s-3)	HIST1H1B H1F5	Homo sapiens (Human)	226	0.47528	2.07441	0.569141	0.274364	1.44554
B3KSH1	B3KSH1_HUMAN	unreviewed	Eukaryotic translation initiation factor 3 subunit F (eIF3f) (Eukaryotic translation initiation factor 3 subunit 5) (eIF-3-epsilon) (eIF3 p47)	EIF3F EIF3S5 hCG_1784554	Homo sapiens (Human)	372	-0.909077	2.08624	1.59639	0.765201	1.69102
P05161	ISG15_HUMAN	reviewed	Ubiquitin-like protein ISG15 (Interferon-induced 15 kDa protein) (Interferon-induced 17 kDa protein) (IP17) (Ubiquitin cross-reactive protein) (hUCRP)	ISG15 G1P2 UCRP	Homo sapiens (Human)	165	-1.58592	2.09201	1.85545	0.886926	1.22095
Q16658	FSCN1_HUMAN	reviewed	Fascin (55 kDa actin-bundling protein) (Singed-like protein) (p55)	FSCN1 FAN1 HSN SNL	Homo sapiens (Human)	493	-0.277843	2.09601	1.26323	0.602683	2.19857
Q8N8S7	ENAH_HUMAN	reviewed	Protein enabled homolog	ENAH MENA	Homo sapiens (Human)	591	-0.669796	2.10563	1.52036	0.722044	1.79471
B5MDF5	B5MDF5_HUMAN	unreviewed	GTP-binding nuclear protein Ran	RAN hCG_1744585	Homo sapiens (Human)	233	1.95209	2.10756	0.305016	0.144724	1.2199
Q9UK76	HN1_HUMAN	reviewed	Hematological and neurological expressed 1 protein (Androgen-regulated protein 2) [Cleaved into: Hematological and neurological expressed 1 protein, N-terminally processed]	HN1 ARM2	Homo sapiens (Human)	154	0.0171897	2.10838	0.996994	0.472873	1.587
P10809	CH60_HUMAN	reviewed	60 kDa heat shock protein, mitochondrial (60 kDa chaperonin) (Chaperonin 60) (CPN60) (Heat shock protein 60) (HSP-60) (Hsp60) (HuCHA60) (Mitochondrial matrix protein P1) (P60 lymphocyte protein)	HSPD1 HSP60	Homo sapiens (Human)	573	0.0131761	2.11971	1.00784	0.475459	1.9989
P28838	AMPL_HUMAN	reviewed	Cytosol aminopeptidase (EC 3.4.11.1) (Leucine aminopeptidase 3) (LAP-3) (Leucyl aminopeptidase) (Peptidase S) (Proline aminopeptidase) (EC 3.4.11.5) (Prolyl aminopeptidase)	LAP3 LAPEP PEPS	Homo sapiens (Human)	519	0.535097	2.12411	0.549229	0.258568	1.58113
P10644	KAP0_HUMAN	reviewed	cAMP-dependent protein kinase type I-alpha regulatory subunit (Tissue-specific extinguisher 1) (TSE1) [Cleaved into: cAMP-dependent protein kinase type I-alpha regulatory subunit, N-terminally processed]	PRKAR1A PKR1 PRKAR1 TSE1	Homo sapiens (Human)	381	-0.330614	2.13884	1.32577	0.619853	1.6667
E7EU23			Deleted.				0.794222	2.14048	0.435259	0.203346	1.42409
P68104	EF1A1_HUMAN	reviewed	Elongation factor 1-alpha 1 (EF-1-alpha-1) (Elongation factor Tu) (EF-Tu) (Eukaryotic elongation factor 1 A-1) (eEF1A-1) (Leukocyte receptor cluster member 7)	EEF1A1 EEF1A EF1A LENG7	Homo sapiens (Human)	462	0.79686	2.15648	0.437605	0.202925	1.35303
P27797	CALR_HUMAN	reviewed	Calreticulin (CRP55) (Calregulin) (Endoplasmic reticulum resident protein 60) (ERp60) (HACBP) (grp60)	CALR CRTC	Homo sapiens (Human)	417	-0.546343	2.15833	1.50816	0.69876	1.80987
P67809	YBOX1_HUMAN	reviewed	Nuclease-sensitive element-binding protein 1 (CCAAT-binding transcription factor I subunit A) (CBF-A) (DNA-binding protein B) (DBPB) (Enhancer factor I subunit A) (EFI-A) (Y-box transcription factor) (Y-box-binding protein 1) (YB-1)	YBX1 NSEP1 YB1	Homo sapiens (Human)	324	0.594909	2.16544	0.513079	0.23694	1.4446
Q9Y3Z3	SAMH1_HUMAN	reviewed	Deoxynucleoside triphosphate triphosphohydrolase SAMHD1 (dNTPase) (EC 3.1.5.-) (Dendritic cell-derived IFNG-induced protein) (DCIP) (Monocyte protein 5) (MOP-5) (SAM domain and HD domain-containing protein 1)	SAMHD1 MOP5	Homo sapiens (Human)	626	-0.744278	2.1737	1.59714	0.734757	2.06148
E7EQ04			Deleted.				-0.50951	2.17583	1.49164	0.68555	1.48413
O60220	TIM8A_HUMAN	reviewed	Mitochondrial import inner membrane translocase subunit Tim8 A (Deafness dystonia protein 1) (X-linked deafness dystonia protein)	TIMM8A DDP DDP1 TIM8A	Homo sapiens (Human)	97	-0.255548	2.1767	1.29593	0.595367	1.58635
Q3MHD2	LSM12_HUMAN	reviewed	Protein LSM12 homolog	LSM12	Homo sapiens (Human)	195	-0.317969	2.19532	1.34914	0.614552	1.5215
Q9H444	CHM4B_HUMAN	reviewed	Charged multivesicular body protein 4b (Chromatin-modifying protein 4b) (CHMP4b) (SNF7 homolog associated with Alix 1) (SNF7-2) (hSnf7-2) (Vacuolar protein sorting-associated protein 32-2) (Vps32-2) (hVps32-2)	CHMP4B C20orf178 SHAX1	Homo sapiens (Human)	224	-1.03609	2.20027	1.72128	0.782304	1.23457
P24534	EF1B_HUMAN	reviewed	Elongation factor 1-beta (EF-1-beta)	EEF1B2 EEF1B EF1B	Homo sapiens (Human)	225	-0.296272	2.20091	1.33497	0.606555	1.80752
Q92688	AN32B_HUMAN	reviewed	Acidic leucine-rich nuclear phosphoprotein 32 family member B (Acidic protein rich in leucines) (Putative HLA-DR-associated protein I-2) (PHAPI2) (Silver-stainable protein SSP29)	ANP32B APRIL PHAPI2	Homo sapiens (Human)	251	-0.0999478	2.20994	1.1703	0.52956	1.65333
P99999	CYC_HUMAN	reviewed	Cytochrome c	CYCS CYC	Homo sapiens (Human)	105	-1.03041	2.21336	1.7307	0.781934	1.80429
P24821	TENA_HUMAN	reviewed	Tenascin (TN) (Cytotactin) (GMEM) (GP 150-225) (Glioma-associated-extracellular matrix antigen) (Hexabrachion) (JI) (Myotendinous antigen) (Neuronectin) (Tenascin-C) (TN-C)	TNC HXB	Homo sapiens (Human)	2201	-1.50019	2.23316	1.93121	0.864787	1.57944
P19338	NUCL_HUMAN	reviewed	Nucleolin (Protein C23)	NCL	Homo sapiens (Human)	710	0.834456	2.24058	0.443352	0.197874	1.32398
P51571	SSRD_HUMAN	reviewed	Translocon-associated protein subunit delta (TRAP-delta) (Signal sequence receptor subunit delta) (SSR-delta)	SSR4 TRAPD	Homo sapiens (Human)	173	0.868721	2.2553	0.43998	0.195087	1.40944
Q07065	CKAP4_HUMAN	reviewed	Cytoskeleton-associated protein 4 (63-kDa cytoskeleton-linking membrane protein) (Climp-63) (p63)	CKAP4	Homo sapiens (Human)	602	-0.601744	2.2606	1.60083	0.708144	2.0649
Q9Y6C9	MTCH2_HUMAN	reviewed	Mitochondrial carrier homolog 2 (Met-induced mitochondrial protein)	MTCH2 MIMP HSPC032	Homo sapiens (Human)	303	-1.13101	2.26103	1.8064	0.798931	1.44605
Q9H4G4	GAPR1_HUMAN	reviewed	Golgi-associated plant pathogenesis-related protein 1 (GAPR-1) (Golgi-associated PR-1 protein) (Glioma pathogenesis-related protein 2) (GliPR 2)	GLIPR2 C9orf19 GAPR1	Homo sapiens (Human)	154	-0.844058	2.29399	1.71843	0.749098	1.78385
Q8TEA8	DTD1_HUMAN	reviewed	D-tyrosyl-tRNA(Tyr) deacylase 1 (EC 3.1.-.-) (DNA-unwinding element-binding protein B) (DUE-B) (Histidyl-tRNA synthase-related)	DTD1 C20orf88 DUEB HARS2	Homo sapiens (Human)	209	-0.0771204	2.29661	1.19626	0.520882	1.77315
E9PF86	AGM1_HUMAN	reviewed	Phosphoacetylglucosamine mutase (PAGM) (EC 5.4.2.3) (Acetylglucosamine phosphomutase) (N-acetylglucosamine-phosphate mutase) (Phosphoglucomutase-3) (PGM 3)	PGM3 AGM1	Homo sapiens (Human)	542	-0.980467	2.31102	1.78744	0.773444	1.70906
Q15459	SF3A1_HUMAN	reviewed	Splicing factor 3A subunit 1 (SF3a120) (Spliceosome-associated protein 114) (SAP 114)	SF3A1 SAP114	Homo sapiens (Human)	793	-1.09613	2.32336	1.84283	0.793173	1.58848
P31146	COR1A_HUMAN	reviewed	Coronin-1A (Coronin-like protein A) (Clipin-A) (Coronin-like protein p57) (Tryptophan aspartate-containing coat protein) (TACO)	CORO1A CORO1	Homo sapiens (Human)	461	0.583848	2.3242	0.558704	0.240385	1.44874
Q9NUQ9	FA49B_HUMAN	reviewed	Protein FAM49B (L1)	FAM49B BM-009	Homo sapiens (Human)	324	-0.771328	2.34506	1.72392	0.735126	1.27196
A7MAP0	COR1C_HUMAN	reviewed	Coronin-1C (Coronin-3) (hCRNN4)	CORO1C CRN2 CRNN4	Homo sapiens (Human)	474	-0.699128	2.36711	1.71115	0.722885	1.7188
Q9UJZ1	STML2_HUMAN	reviewed	Stomatin-like protein 2, mitochondrial (SLP-2) (EPB72-like protein 2) (Paraprotein target 7) (Paratarg-7)	STOML2 SLP2 HSPC108	Homo sapiens (Human)	356	-0.87405	2.37514	1.78963	0.753485	2.82548
P13796	PLSL_HUMAN	reviewed	Plastin-2 (L-plastin) (LC64P) (Lymphocyte cytosolic protein 1) (LCP-1)	LCP1 PLS2	Homo sapiens (Human)	627	0.132567	2.37734	0.989683	0.416298	1.87209
P15924	DESP_HUMAN	reviewed	Desmoplakin (DP) (250/210 kDa paraneoplastic pemphigus antigen)	DSP	Homo sapiens (Human)	2871	-0.692743	2.381	1.71776	0.721445	2.80016
P48643	TCPE_HUMAN	reviewed	T-complex protein 1 subunit epsilon (TCP-1-epsilon) (CCT-epsilon)	CCT5 CCTE KIAA0098	Homo sapiens (Human)	541	-0.31389	2.38273	1.45549	0.610851	1.95688
Q13162	PRDX4_HUMAN	reviewed	Peroxiredoxin-4 (EC 1.11.1.15) (Antioxidant enzyme AOE372) (AOE37-2) (Peroxiredoxin IV) (Prx-IV) (Thioredoxin peroxidase AO372) (Thioredoxin-dependent peroxide reductase A0372)	PRDX4	Homo sapiens (Human)	271	0.221397	2.39594	0.887791	0.37054	1.69821
P50991	TCPD_HUMAN	reviewed	T-complex protein 1 subunit delta (TCP-1-delta) (CCT-delta) (Stimulator of TAR RNA-binding)	CCT4 CCTD SRB	Homo sapiens (Human)	539	1.06871	2.41507	0.426683	0.176675	1.39323
P16989	YBOX3_HUMAN	reviewed	Y-box-binding protein 3 (Cold shock domain-containing protein A) (DNA-binding protein A) (Single-strand DNA-binding protein NF-GMB)	YBX3 CSDA DBPA	Homo sapiens (Human)	372	-0.548557	2.41649	1.67779	0.694307	1.74351
P00491	PNPH_HUMAN	reviewed	Purine nucleoside phosphorylase (PNP) (EC 2.4.2.1) (Inosine phosphorylase) (Inosine-guanosine phosphorylase)	PNP NP	Homo sapiens (Human)	289	-0.717432	2.43381	1.76312	0.724429	2.09901
Q5JWU6	TPD54_HUMAN	reviewed	Tumor protein D54 (hD54) (Tumor protein D52-like 2)	TPD52L2	Homo sapiens (Human)	206	0.329544	2.45822	0.789293	0.321084	1.69707
P05164	PERM_HUMAN	reviewed	Myeloperoxidase (MPO) (EC 1.11.2.2) [Cleaved into: Myeloperoxidase; 89 kDa myeloperoxidase; 84 kDa myeloperoxidase; Myeloperoxidase light chain; Myeloperoxidase heavy chain]	MPO	Homo sapiens (Human)	745	-2.06571	2.46301	2.4386	0.990087	3.01575
Q96C19	EFHD2_HUMAN	reviewed	EF-hand domain-containing protein D2 (Swiprosin-1)	EFHD2 SWS1	Homo sapiens (Human)	240	-0.228378	2.46435	1.42857	0.579695	1.71632
P13639	EF2_HUMAN	reviewed	Elongation factor 2 (EF-2)	EEF2 EF2	Homo sapiens (Human)	858	0.717963	2.46622	0.520447	0.21103	1.4348
P16949	STMN1_HUMAN	reviewed	Stathmin (Leukemia-associated phosphoprotein p18) (Metablastin) (Oncoprotein 18) (Op18) (Phosphoprotein p19) (pp19) (Prosolin) (Protein Pr22) (pp17)	STMN1 C1orf215 LAP18 OP18	Homo sapiens (Human)	149	-0.300471	2.49036	1.50539	0.60449	2.2287
P14625	ENPL_HUMAN	reviewed	Endoplasmin (94 kDa glucose-regulated protein) (GRP-94) (Heat shock protein 90 kDa beta member 1) (Tumor rejection antigen 1) (gp96 homolog)	HSP90B1 GRP94 TRA1	Homo sapiens (Human)	803	0.446323	2.50296	0.695932	0.278044	1.68421
P53618	COPB_HUMAN	reviewed	Coatomer subunit beta (Beta-coat protein) (Beta-COP)	COPB1 COPB MSTP026	Homo sapiens (Human)	953	-1.92693	2.50822	2.35643	0.939484	1.75014
P62253	UB2G1_HUMAN	reviewed	Ubiquitin-conjugating enzyme E2 G1 (EC 2.3.2.23) (E2 ubiquitin-conjugating enzyme G1) (E217K) (UBC7) (Ubiquitin carrier protein G1) (Ubiquitin-protein ligase G1) [Cleaved into: Ubiquitin-conjugating enzyme E2 G1, N-terminally processed]	UBE2G1 UBE2G	Homo sapiens (Human)	170	-0.465791	2.52974	1.68168	0.664763	1.74689
P78527	PRKDC_HUMAN	reviewed	DNA-dependent protein kinase catalytic subunit (DNA-PK catalytic subunit) (DNA-PKcs) (EC 2.7.11.1) (DNPK1) (p460)	PRKDC HYRC HYRC1	Homo sapiens (Human)	4128	-1.4653	2.55669	2.17325	0.850023	1.77093
Q9UHV9	PFD2_HUMAN	reviewed	Prefoldin subunit 2	PFDN2 PFD2 HSPC231	Homo sapiens (Human)	154	-0.893039	2.6121	1.96402	0.751891	1.78127
Q99832	TCPH_HUMAN	reviewed	T-complex protein 1 subunit eta (TCP-1-eta) (CCT-eta) (HIV-1 Nef-interacting protein) [Cleaved into: T-complex protein 1 subunit eta, N-terminally processed]	CCT7 CCTH NIP7-1	Homo sapiens (Human)	543	-1.08147	2.61261	2.04428	0.782466	1.71908
D3DQ70	D3DQ70_HUMAN	unreviewed	SERPINE1 mRNA binding protein 1, isoform CRA_d	SERBP1 hCG_2032021	Homo sapiens (Human)	465	1.10237	2.61699	0.452383	0.172864	1.38782
P13667	PDIA4_HUMAN	reviewed	Protein disulfide-isomerase A4 (EC 5.3.4.1) (Endoplasmic reticulum resident protein 70) (ER protein 70) (ERp70) (Endoplasmic reticulum resident protein 72) (ER protein 72) (ERp-72) (ERp72)	PDIA4 ERP70 ERP72	Homo sapiens (Human)	645	-1.59878	2.61819	2.29769	0.877588	3.79323
Q9UQ35	SRRM2_HUMAN	reviewed	Serine/arginine repetitive matrix protein 2 (300 kDa nuclear matrix antigen) (Serine/arginine-rich splicing factor-related nuclear matrix protein of 300 kDa) (SR-related nuclear matrix protein of 300 kDa) (Ser/Arg-related nuclear matrix protein of 300 kDa) (Splicing coactivator subunit SRm300) (Tax-responsive enhancer element-binding protein 803) (TaxREB803)	SRRM2 KIAA0324 SRL300 SRM300 HSPC075	Homo sapiens (Human)	2752	-1.33136	2.6193	2.17168	0.829108	1.73245
P31948	STIP1_HUMAN	reviewed	Stress-induced-phosphoprotein 1 (STI1) (Hsc70/Hsp90-organizing protein) (Hop) (Renal carcinoma antigen NY-REN-11) (Transformation-sensitive protein IEF SSP 3521)	STIP1	Homo sapiens (Human)	543	-1.16464	2.65968	2.11735	0.796094	1.86169
O43175	SERA_HUMAN	reviewed	D-3-phosphoglycerate dehydrogenase (3-PGDH) (EC 1.1.1.95)	PHGDH PGDH3	Homo sapiens (Human)	533	-0.636919	2.66203	1.87765	0.705345	3.65961
P12236	ADT3_HUMAN	reviewed	ADP/ATP translocase 3 (ADP,ATP carrier protein 3) (ADP,ATP carrier protein, isoform T2) (ANT 2) (Adenine nucleotide translocator 3) (ANT 3) (Solute carrier family 25 member 6) [Cleaved into: ADP/ATP translocase 3, N-terminally processed]	SLC25A6 ANT3 CDABP0051	Homo sapiens (Human)	298	-1.18838	2.66495	2.13698	0.801884	1.62736
Q9BS26	ERP44_HUMAN	reviewed	Endoplasmic reticulum resident protein 44 (ER protein 44) (ERp44) (Thioredoxin domain-containing protein 4)	ERP44 KIAA0573 TXNDC4 UNQ532/PRO1075	Homo sapiens (Human)	406	-0.762409	2.66562	1.93827	0.727138	1.74898
Q14444	CAPR1_HUMAN	reviewed	Caprin-1 (Cell cycle-associated protein 1) (Cytoplasmic activation- and proliferation-associated protein 1) (GPI-anchored membrane protein 1) (GPI-anchored protein p137) (GPI-p137) (p137GPI) (Membrane component chromosome 11 surface marker 1) (RNA granule protein 105)	CAPRIN1 GPIAP1 GPIP137 M11S1 RNG105	Homo sapiens (Human)	709	-1.14035	2.685	2.12422	0.791144	2.09404
Q9BVG4	PBDC1_HUMAN	reviewed	Protein PBDC1 (Polysaccharide biosynthesis domain-containing protein 1)	PBDC1 CXorf26	Homo sapiens (Human)	233	-0.339006	2.68974	1.65345	0.614727	1.82496
Q9UKK9	NUDT5_HUMAN	reviewed	ADP-sugar pyrophosphatase (EC 3.6.1.13) (8-oxo-dGDP phosphatase) (EC 3.6.1.58) (Nuclear ATP-synthesis protein NUDIX5) (EC 2.7.7.-) (Nucleoside diphosphate-linked moiety X motif 5) (Nudix motif 5) (hNUDT5) (YSA1H)	NUDT5 NUDIX5 HSPC115	Homo sapiens (Human)	219	-1.30704	2.70757	2.23063	0.823849	2.25546
E9PFM1	IF4G1_HUMAN	reviewed	Eukaryotic translation initiation factor 4 gamma 1 (eIF-4-gamma 1) (eIF-4G 1) (eIF-4G1) (p220)	EIF4G1 EIF4F EIF4G EIF4GI	Homo sapiens (Human)	1599	-1.61146	2.71153	2.38564	0.879814	2.42981
O75828	CBR3_HUMAN	reviewed	Carbonyl reductase [NADPH] 3 (EC 1.1.1.184) (NADPH-dependent carbonyl reductase 3) (Short chain dehydrogenase/reductase family 21C member 2)	CBR3	Homo sapiens (Human)	277	-0.584687	2.71503	1.89268	0.697113	1.83577
O43464	HTRA2_HUMAN	reviewed	Serine protease HTRA2, mitochondrial (EC 3.4.21.108) (High temperature requirement protein A2) (HtrA2) (Omi stress-regulated endoprotease) (Serine protease 25) (Serine proteinase OMI)	HTRA2 OMI PRSS25	Homo sapiens (Human)	458	-1.8721	2.7226	2.52533	0.927545	1.34248
Q16881	TRXR1_HUMAN	reviewed	Thioredoxin reductase 1, cytoplasmic (TR) (EC 1.8.1.9) (Gene associated with retinoic and interferon-induced mortality 12 protein) (GRIM-12) (Gene associated with retinoic and IFN-induced mortality 12 protein) (KM-102-derived reductase-like factor) (Thioredoxin reductase TR1)	TXNRD1 GRIM12 KDRF	Homo sapiens (Human)	649	-0.935882	2.73053	2.06596	0.756617	1.75944
P54886	P5CS_HUMAN	reviewed	Delta-1-pyrroline-5-carboxylate synthase (P5CS) (Aldehyde dehydrogenase family 18 member A1) [Includes: Glutamate 5-kinase (GK) (EC 2.7.2.11) (Gamma-glutamyl kinase); Gamma-glutamyl phosphate reductase (GPR) (EC 1.2.1.41) (Glutamate-5-semialdehyde dehydrogenase) (Glutamyl-gamma-semialdehyde dehydrogenase)]	ALDH18A1 GSAS P5CS PYCS	Homo sapiens (Human)	795	-0.955666	2.76998	2.10108	0.758518	2.5047
Q08J23	NSUN2_HUMAN	reviewed	tRNA (cytosine(34)-C(5))-methyltransferase (EC 2.1.1.203) (Myc-induced SUN domain-containing protein) (Misu) (NOL1/NOP2/Sun domain family member 2) (Substrate of AIM1/Aurora kinase B) (tRNA (cytosine-5-)-methyltransferase) (tRNA methyltransferase 4 homolog) (hTrm4)	NSUN2 SAKI TRM4	Homo sapiens (Human)	767	-0.702089	2.77088	1.98078	0.714855	1.78248
P42224	STAT1_HUMAN	reviewed	Signal transducer and activator of transcription 1-alpha/beta (Transcription factor ISGF-3 components p91/p84)	STAT1	Homo sapiens (Human)	750	-0.774478	2.79976	2.03253	0.725965	2.05479
Q9P1F3	ABRAL_HUMAN	reviewed	Costars family protein ABRACL (ABRA C-terminal-like protein)	ABRACL C6orf115 HSPC280 PRO2013	Homo sapiens (Human)	81	0.346193	2.8023	0.870672	0.310699	2.17605
Q16851	UGPA_HUMAN	reviewed	UTP--glucose-1-phosphate uridylyltransferase (EC 2.7.7.9) (UDP-glucose pyrophosphorylase) (UDPGP) (UGPase)	UGP2 UGP1	Homo sapiens (Human)	508	-0.738517	2.80269	2.023	0.721806	2.14497
P26038	MOES_HUMAN	reviewed	Moesin (Membrane-organizing extension spike protein)	MSN	Homo sapiens (Human)	577	0.791415	2.81459	0.559961	0.19895	1.48679
P34897	GLYM_HUMAN	reviewed	Serine hydroxymethyltransferase, mitochondrial (SHMT) (EC 2.1.2.1) (Glycine hydroxymethyltransferase) (Serine methylase)	SHMT2	Homo sapiens (Human)	504	-0.625416	2.8527	1.99595	0.69967	2.08961
P11021	GRP78_HUMAN	reviewed	78 kDa glucose-regulated protein (GRP-78) (Endoplasmic reticulum lumenal Ca(2+)-binding protein grp78) (Heat shock 70 kDa protein 5) (Immunoglobulin heavy chain-binding protein) (BiP)	HSPA5 GRP78	Homo sapiens (Human)	654	0.450765	2.85525	0.783953	0.274566	1.79173
Q96C90	PP14B_HUMAN	reviewed	Protein phosphatase 1 regulatory subunit 14B (Phospholipase C-beta-3 neighbouring gene protein)	PPP1R14B PLCB3N PNG	Homo sapiens (Human)	147	-1.51961	2.89987	2.46778	0.850996	1.73945
B4DMU0	P5CR1_HUMAN	reviewed	Pyrroline-5-carboxylate reductase 1, mitochondrial (P5C reductase 1) (P5CR 1) (EC 1.5.1.2)	PYCR1	Homo sapiens (Human)	319	-1.78768	2.95418	2.69825	0.913365	2.27581
F5H3A1	AT1A1_HUMAN	reviewed	Sodium/potassium-transporting ATPase subunit alpha-1 (Na(+)/K(+) ATPase alpha-1 subunit) (EC 3.6.3.9) (Sodium pump subunit alpha-1)	ATP1A1	Homo sapiens (Human)	1023	-1.50891	3.02335	2.55798	0.846072	1.66103
B4E2P2	SSRG_HUMAN	reviewed	Translocon-associated protein subunit gamma (TRAP-gamma) (Signal sequence receptor subunit gamma) (SSR-gamma)	SSR3 TRAPG	Homo sapiens (Human)	185	-1.23463	3.03169	2.42782	0.800814	2.03118
Q9Y5K8	VATD_HUMAN	reviewed	V-type proton ATPase subunit D (V-ATPase subunit D) (V-ATPase 28 kDa accessory protein) (Vacuolar proton pump subunit D)	ATP6V1D ATP6M VATD	Homo sapiens (Human)	247	-0.795415	3.04258	2.20912	0.726068	1.71296
Q92597	NDRG1_HUMAN	reviewed	Protein NDRG1 (Differentiation-related gene 1 protein) (DRG-1) (N-myc downstream-regulated gene 1 protein) (Nickel-specific induction protein Cap43) (Reducing agents and tunicamycin-responsive protein) (RTP) (Rit42)	NDRG1 CAP43 DRG1 RTP	Homo sapiens (Human)	394	-1.17053	3.08656	2.42684	0.786263	1.29951
B4DEG8	SYTC_HUMAN	reviewed	Threonine--tRNA ligase, cytoplasmic (EC 6.1.1.3) (Threonyl-tRNA synthetase) (ThrRS)	TARS	Homo sapiens (Human)	723	-1.25333	3.11823	2.49994	0.801719	2.11814
P04839	CY24B_HUMAN	reviewed	Cytochrome b-245 heavy chain (EC 1.-.-.-) (CGD91-phox) (Cytochrome b(558) subunit beta) (Cytochrome b558 subunit beta) (Heme-binding membrane glycoprotein gp91phox) (NADPH oxidase 2) (Neutrophil cytochrome b 91 kDa polypeptide) (Superoxide-generating NADPH oxidase heavy chain subunit) (gp91-1) (gp91-phox) (p22 phagocyte B-cytochrome)	CYBB NOX2	Homo sapiens (Human)	570	-0.353417	3.18852	1.94302	0.60938	2.49478
P06733	ENOA_HUMAN	reviewed	Alpha-enolase (EC 4.2.1.11) (2-phospho-D-glycerate hydro-lyase) (C-myc promoter-binding protein) (Enolase 1) (MBP-1) (MPB-1) (Non-neural enolase) (NNE) (Phosphopyruvate hydratase) (Plasminogen-binding protein)	ENO1 ENO1L1 MBPB1 MPB1	Homo sapiens (Human)	434	0.856308	3.19485	0.602812	0.188683	1.61136
P60842	IF4A1_HUMAN	reviewed	Eukaryotic initiation factor 4A-I (eIF-4A-I) (eIF4A-I) (EC 3.6.4.13) (ATP-dependent RNA helicase eIF4A-1)	EIF4A1 DDX2A EIF4A	Homo sapiens (Human)	406	1.34	3.31815	0.517406	0.155932	1.46366
P49321	NASP_HUMAN	reviewed	Nuclear autoantigenic sperm protein (NASP)	NASP	Homo sapiens (Human)	788	-1.2855	3.47796	2.78063	0.799502	2.09747
Q9BY44	EIF2A_HUMAN	reviewed	Eukaryotic translation initiation factor 2A (eIF-2A) (65 kDa eukaryotic translation initiation factor 2A) [Cleaved into: Eukaryotic translation initiation factor 2A, N-terminally processed]	EIF2A CDA02 MSTP004 MSTP089	Homo sapiens (Human)	585	-0.960089	3.49688	2.59107	0.740965	2.46509
P06702	S10A9_HUMAN	reviewed	Protein S100-A9 (Calgranulin-B) (Calprotectin L1H subunit) (Leukocyte L1 complex heavy chain) (Migration inhibitory factor-related protein 14) (MRP-14) (p14) (S100 calcium-binding protein A9)	S100A9 CAGB CFAG MRP14	Homo sapiens (Human)	114	-2.35047	3.49729	3.61672	1.03415	0.751785
E7ERF4			Deleted.				-1.17627	3.61633	2.80414	0.775412	2.20686
P55957	BID_HUMAN	reviewed	BH3-interacting domain death agonist (p22 BID) (BID) [Cleaved into: BH3-interacting domain death agonist p15 (p15 BID); BH3-interacting domain death agonist p13 (p13 BID); BH3-interacting domain death agonist p11 (p11 BID)]	BID	Homo sapiens (Human)	195	-1.13547	3.66948	2.80734	0.765051	3.02879
P07195	LDHB_HUMAN	reviewed	L-lactate dehydrogenase B chain (LDH-B) (EC 1.1.1.27) (LDH heart subunit) (LDH-H) (Renal carcinoma antigen NY-REN-46)	LDHB	Homo sapiens (Human)	334	0.488367	3.69238	0.942322	0.255207	2.01978
P23381	SYWC_HUMAN	reviewed	Tryptophan--tRNA ligase, cytoplasmic (EC 6.1.1.2) (Interferon-induced protein 53) (IFP53) (Tryptophanyl-tRNA synthetase) (TrpRS) (hWRS) [Cleaved into: T1-TrpRS; T2-TrpRS]	WARS IFI53 WRS	Homo sapiens (Human)	471	0.217824	3.83769	1.35481	0.353026	3.173
P26641	EF1G_HUMAN	reviewed	Elongation factor 1-gamma (EF-1-gamma) (eEF-1B gamma)	EEF1G EF1G PRO1608	Homo sapiens (Human)	437	0.759078	3.8722	0.754786	0.194924	1.73961
P05109	S10A8_HUMAN	reviewed	Protein S100-A8 (Calgranulin-A) (Calprotectin L1L subunit) (Cystic fibrosis antigen) (CFAG) (Leukocyte L1 complex light chain) (Migration inhibitory factor-related protein 8) (MRP-8) (p8) (S100 calcium-binding protein A8) (Urinary stone protein band A) [Cleaved into: Protein S100-A8, N-terminally processed]	S100A8 CAGA CFAG MRP8	Homo sapiens (Human)	93	-2.11419	3.93241	3.7176	0.945375	1.08698
Q96RQ9	OXLA_HUMAN	reviewed	L-amino-acid oxidase (LAAO) (LAO) (EC 1.4.3.2) (Interleukin-4-induced protein 1) (IL4-induced protein 1) (Protein Fig-1) (hFIG1)	IL4I1 FIG1 UNQ636/PRO1265	Homo sapiens (Human)	567	-1.20469	3.95011	3.05141	0.772487	2.70104
Q15084	PDIA6_HUMAN	reviewed	Protein disulfide-isomerase A6 (EC 5.3.4.1) (Endoplasmic reticulum protein 5) (ER protein 5) (ERp5) (Protein disulfide isomerase P5) (Thioredoxin domain-containing protein 7)	PDIA6 ERP5 P5 TXNDC7	Homo sapiens (Human)	440	0.683512	4.11517	0.82762	0.201114	1.9649
Q8NBJ5	GT251_HUMAN	reviewed	Procollagen galactosyltransferase 1 (EC 2.4.1.50) (Collagen beta(1-O)galactosyltransferase 1) (Glycosyltransferase 25 family member 1) (Hydroxylysine galactosyltransferase 1)	COLGALT1 GLT25D1 PSEC0241	Homo sapiens (Human)	622	-1.06765	5.0077	3.57005	0.712912	5.17041
O95994	AGR2_HUMAN	reviewed	Anterior gradient protein 2 homolog (AG-2) (hAG-2) (HPC8) (Secreted cement gland protein XAG-2 homolog)	AGR2 AG2 UNQ515/PRO1030	Homo sapiens (Human)	175	-1.8979	-6.06922	-4.93247	0.812703	0.320158
Q9Y365	PCTL_HUMAN	reviewed	PCTP-like protein (PCTP-L) (Antigen NY-CO-28) (START domain-containing protein 10) (StARD10) (Serologically defined colon cancer antigen 28) (StAR-related lipid transfer protein 10)	STARD10 SDCCAG28 CGI-52	Homo sapiens (Human)	291	-1.06267	-5.37689	-3.76818	0.700812	0.645997
Q8TD06	AGR3_HUMAN	reviewed	Anterior gradient protein 3 (AG-3) (AG3) (hAG-3) (Anterior gradient 3 homolog) (Breast cancer membrane protein 11) (Protein disulfide isomerase family A, member 18)	AGR3 BCMP11 PDIA18 UNQ642/PRO1272	Homo sapiens (Human)	166	-1.80526	-5.30108	-4.41982	0.833758	0.438494
A8MVM2	MFAP4_HUMAN	reviewed	Microfibril-associated glycoprotein 4	MFAP4	Homo sapiens (Human)	255	-1.22796	-4.8959	-3.64647	0.744802	1.11697
P09467	F16P1_HUMAN	reviewed	Fructose-1,6-bisphosphatase 1 (FBPase 1) (EC 3.1.3.11) (D-fructose-1,6-bisphosphate 1-phosphohydrolase 1) (Liver FBPase)	FBP1 FBP	Homo sapiens (Human)	338	-0.358075	-4.77547	-2.74163	0.574107	0.562491
F5H5R8	F5H5R8_HUMAN	unreviewed	Arylamine N-acetyltransferase 1	NAT1	Homo sapiens (Human)	352	-1.8464	-4.5811	-3.96358	0.865203	1.84425
Q96DG6	CMBL_HUMAN	reviewed	Carboxymethylenebutenolidase homolog (EC 3.1.-.-)	CMBL	Homo sapiens (Human)	245	-0.177778	-4.43387	-2.31877	0.522968	0.694842
Q8N4P3	MESH1_HUMAN	reviewed	Guanosine-3',5'-bis(diphosphate) 3'-pyrophosphohydrolase MESH1 (EC 3.1.7.2) (HD domain-containing protein 3) (Metazoan SpoT homolog 1) (MESH1) (Penta-phosphate guanosine-3'-pyrophosphohydrolase) ((ppGpp)ase)	HDDC3 MESH1	Homo sapiens (Human)	179	-0.198867	-4.27649	-2.28325	0.533909	0.59674
F5H299			Deleted.				0.0913624	-4.2286	-1.72073	0.406927	0.327891
Q03692	COAA1_HUMAN	reviewed	Collagen alpha-1(X) chain	COL10A1	Homo sapiens (Human)	680	-1.11497	-4.15295	-3.11453	0.749955	0.282084
Q00577	PURA_HUMAN	reviewed	Transcriptional activator protein Pur-alpha (Purine-rich single-stranded DNA-binding protein alpha)	PURA PUR1	Homo sapiens (Human)	322	0.0741758	-4.13423	-1.7182	0.415602	0.642491
P20933	ASPG_HUMAN	reviewed	N(4)-(beta-N-acetylglucosaminyl)-L-asparaginase (EC 3.5.1.26) (Aspartylglucosaminidase) (Glycosylasparaginase) (N4-(N-acetyl-beta-glucosaminyl)-L-asparagine amidase) [Cleaved into: Glycosylasparaginase alpha chain; Glycosylasparaginase beta chain]	AGA	Homo sapiens (Human)	346	-0.840585	-4.09176	-2.88816	0.705848	0.508532
P51888	PRELP_HUMAN	reviewed	Prolargin (Proline-arginine-rich end leucine-rich repeat protein)	PRELP SLRR2A	Homo sapiens (Human)	382	-0.284018	-4.0833	-2.31786	0.567643	0.404316
F8VXB4	K2C8_HUMAN	reviewed	Keratin, type II cytoskeletal 8 (Cytokeratin-8) (CK-8) (Keratin-8) (K8) (Type-II keratin Kb8)	KRT8 CYK8	Homo sapiens (Human)	483	0.296759	-3.97499	-1.26195	0.317472	0.564999
Q9BXN1	ASPN_HUMAN	reviewed	Asporin (Periodontal ligament-associated protein 1) (PLAP-1)	ASPN PLAP1 SLRR1C UNQ215/PRO241	Homo sapiens (Human)	380	-1.45662	-3.89066	-3.15702	0.811435	0.304429
P00167	CYB5_HUMAN	reviewed	Cytochrome b5 (Microsomal cytochrome b5 type A) (MCB5)	CYB5A CYB5	Homo sapiens (Human)	134	0.0856462	-3.87663	-1.60612	0.414308	0.54644
P02452	CO1A1_HUMAN	reviewed	Collagen alpha-1(I) chain (Alpha-1 type I collagen)	COL1A1	Homo sapiens (Human)	1464	0.188173	-3.76916	-1.39813	0.37094	0.443743
P13611	CSPG2_HUMAN	reviewed	Versican core protein (Chondroitin sulfate proteoglycan core protein 2) (Chondroitin sulfate proteoglycan 2) (Glial hyaluronate-binding protein) (GHAP) (Large fibroblast proteoglycan) (PG-M)	VCAN CSPG2	Homo sapiens (Human)	3396	-0.324354	-3.7171	-2.1871	0.588389	0.476843
P49747	COMP_HUMAN	reviewed	Cartilage oligomeric matrix protein (COMP) (Thrombospondin-5) (TSP5)	COMP	Homo sapiens (Human)	757	-1.68228	-3.70806	-3.20481	0.864281	0.650118
P51884	LUM_HUMAN	reviewed	Lumican (Keratan sulfate proteoglycan lumican) (KSPG lumican)	LUM LDC SLRR2D	Homo sapiens (Human)	338	0.242416	-3.63223	-1.24125	0.341731	0.484536
H3BMK9			Deleted.				-0.967922	-3.5796	-2.65649	0.74212	0.403446
Q5H9L2	TCAL5_HUMAN	reviewed	Transcription elongation factor A protein-like 5 (TCEA-like protein 5) (Transcription elongation factor S-II protein-like 5)	TCEAL5	Homo sapiens (Human)	206	0.0360557	-3.5774	-1.60239	0.44792	0.446244
Q8NFU3	TSTD1_HUMAN	reviewed	Thiosulfate sulfurtransferase/rhodanese-like domain-containing protein 1	TSTD1 KAT	Homo sapiens (Human)	115	0.45534	-3.55173	-0.947473	0.266764	0.547684
Q9HCC0	MCCB_HUMAN	reviewed	Methylcrotonoyl-CoA carboxylase beta chain, mitochondrial (MCCase subunit beta) (EC 6.4.1.4) (3-methylcrotonyl-CoA carboxylase 2) (3-methylcrotonyl-CoA carboxylase non-biotin-containing subunit) (3-methylcrotonyl-CoA:carbon dioxide ligase subunit beta)	MCCC2 MCCB	Homo sapiens (Human)	563	-1.71504	-3.51742	-3.12779	0.889229	0.406535
P05783	K1C18_HUMAN	reviewed	Keratin, type I cytoskeletal 18 (Cell proliferation-inducing gene 46 protein) (Cytokeratin-18) (CK-18) (Keratin-18) (K18)	KRT18 CYK18 PIG46	Homo sapiens (Human)	430	0.213795	-3.48673	-1.2532	0.35942	0.626713
O15355	PPM1G_HUMAN	reviewed	Protein phosphatase 1G (EC 3.1.3.16) (Protein phosphatase 1C) (Protein phosphatase 2C isoform gamma) (PP2C-gamma) (Protein phosphatase magnesium-dependent 1 gamma)	PPM1G PPM1C	Homo sapiens (Human)	546	0.240473	-3.44603	-1.18775	0.344672	0.412954
Q7Z4W1	DCXR_HUMAN	reviewed	L-xylulose reductase (XR) (EC 1.1.1.10) (Carbonyl reductase II) (Dicarbonyl/L-xylulose reductase) (Kidney dicarbonyl reductase) (kiDCR) (Short chain dehydrogenase/reductase family 20C member 1) (Sperm surface protein P34H)	DCXR SDR20C1	Homo sapiens (Human)	244	0.453009	-3.38163	-0.908892	0.268773	0.55176
P07585	PGS2_HUMAN	reviewed	Decorin (Bone proteoglycan II) (PG-S2) (PG40)	DCN SLRR1B	Homo sapiens (Human)	359	-0.0146764	-3.34273	-1.59155	0.476122	0.464
P21695	GPDA_HUMAN	reviewed	Glycerol-3-phosphate dehydrogenase [NAD(+)], cytoplasmic (GPD-C) (GPDH-C) (EC 1.1.1.8)	GPD1	Homo sapiens (Human)	349	-0.6835	-3.33452	-2.33127	0.699133	0.45937
P12273	PIP_HUMAN	reviewed	Prolactin-inducible protein (Gross cystic disease fluid protein 15) (GCDFP-15) (Prolactin-induced protein) (Secretory actin-binding protein) (SABP) (gp17)	PIP GCDFP15 GPIP4	Homo sapiens (Human)	146	-2.27756	-3.29305	-3.33865	1.01385	0.136684
P21810	PGS1_HUMAN	reviewed	Biglycan (Bone/cartilage proteoglycan I) (PG-S1)	BGN SLRR1A	Homo sapiens (Human)	368	0.238383	-3.21036	-1.12231	0.34959	0.566827
P20774	MIME_HUMAN	reviewed	Mimecan (Osteoglycin) (Osteoinductive factor) (OIF)	OGN OIF SLRR3A	Homo sapiens (Human)	298	-0.415606	-3.17629	-2.02038	0.636081	0.557054
P23946	CMA1_HUMAN	reviewed	Chymase (EC 3.4.21.39) (Alpha-chymase) (Mast cell protease I)	CMA1 CYH CYM	Homo sapiens (Human)	247	-0.434725	-3.09369	-1.99939	0.64628	0.472429
Q15847	ADIRF_HUMAN	reviewed	Adipogenesis regulatory factor (Adipogenesis factor rich in obesity) (Adipose most abundant gene transcript 2 protein) (Adipose-specific protein 2) (apM-2)	ADIRF AFRO APM2 C10orf116	Homo sapiens (Human)	76	-1.32286	-3.06869	-2.506	0.816634	1.03799
Q92506	DHB8_HUMAN	reviewed	Estradiol 17-beta-dehydrogenase 8 (EC 1.1.1.62) (17-beta-hydroxysteroid dehydrogenase 8) (17-beta-HSD 8) (3-ketoacyl-[acyl-carrier-protein] reductase alpha subunit) (KAR alpha subunit) (3-oxoacyl-[acyl-carrier-protein] reductase) (EC 1.1.1.-) (Protein Ke6) (Ke-6) (Really interesting new gene 2 protein) (Short chain dehydrogenase/reductase family 30C member 1) (Testosterone 17-beta-dehydrogenase 8…	HSD17B8 FABGL HKE6 RING2 SDR30C1	Homo sapiens (Human)	261	-0.518907	-3.04501	-2.04413	0.671304	0.258557
P15088	CBPA3_HUMAN	reviewed	Mast cell carboxypeptidase A (MC-CPA) (EC 3.4.17.1) (Carboxypeptidase A3)	CPA3	Homo sapiens (Human)	417	-0.171455	-3.02534	-1.66742	0.55115	0.568772
Q15102	PA1B3_HUMAN	reviewed	Platelet-activating factor acetylhydrolase IB subunit gamma (EC 3.1.1.47) (PAF acetylhydrolase 29 kDa subunit) (PAF-AH 29 kDa subunit) (PAF-AH subunit gamma) (PAFAH subunit gamma)	PAFAH1B3 PAFAHG	Homo sapiens (Human)	231	0.208869	-3.021	-1.1113	0.367857	0.542098
P21266	GSTM3_HUMAN	reviewed	Glutathione S-transferase Mu 3 (EC 2.5.1.18) (GST class-mu 3) (GSTM3-3) (hGSTM3-3)	GSTM3 GST5	Homo sapiens (Human)	225	-0.881655	-2.99747	-2.2225	0.741459	0.91757
O14558	HSPB6_HUMAN	reviewed	Heat shock protein beta-6 (HspB6) (Heat shock 20 kDa-like protein p20)	HSPB6	Homo sapiens (Human)	160	-0.139917	-2.92613	-1.55753	0.532283	0.45808
P13716	HEM2_HUMAN	reviewed	Delta-aminolevulinic acid dehydratase (ALADH) (EC 4.2.1.24) (Porphobilinogen synthase)	ALAD	Homo sapiens (Human)	330	-0.116494	-2.91194	-1.5292	0.525148	0.71836
P04792	HSPB1_HUMAN	reviewed	Heat shock protein beta-1 (HspB1) (28 kDa heat shock protein) (Estrogen-regulated 24 kDa protein) (Heat shock 27 kDa protein) (HSP 27) (Stress-responsive protein 27) (SRP27)	HSPB1 HSP27 HSP28	Homo sapiens (Human)	205	0.43207	-2.90926	-0.813133	0.279499	0.589165
Q9NZN4	EHD2_HUMAN	reviewed	EH domain-containing protein 2 (PAST homolog 2)	EHD2 PAST2	Homo sapiens (Human)	543	-0.989065	-2.88186	-2.19568	0.761898	0.714885
P12110	CO6A2_HUMAN	reviewed	Collagen alpha-2(VI) chain	COL6A2	Homo sapiens (Human)	1019	0.319317	-2.78363	-0.892136	0.320493	0.535204
Q14011	CIRBP_HUMAN	reviewed	Cold-inducible RNA-binding protein (A18 hnRNP) (Glycine-rich RNA-binding protein CIRP)	CIRBP A18HNRNP CIRP	Homo sapiens (Human)	172	0.402629	-2.76418	-0.800816	0.289712	0.610137
P09417	DHPR_HUMAN	reviewed	Dihydropteridine reductase (EC 1.5.1.34) (HDHPR) (Quinoid dihydropteridine reductase) (Short chain dehydrogenase/reductase family 33C member 1)	QDPR DHPR SDR33C1	Homo sapiens (Human)	244	-0.204677	-2.75861	-1.56184	0.566172	0.424747
O14745	NHRF1_HUMAN	reviewed	Na(+)/H(+) exchange regulatory cofactor NHE-RF1 (NHERF-1) (Ezrin-radixin-moesin-binding phosphoprotein 50) (EBP50) (Regulatory cofactor of Na(+)/H(+) exchanger) (Sodium-hydrogen exchanger regulatory factor 1) (Solute carrier family 9 isoform A3 regulatory factor 1)	SLC9A3R1 NHERF NHERF1	Homo sapiens (Human)	358	0.444325	-2.75566	-0.762167	0.276582	0.624493
O60240	PLIN1_HUMAN	reviewed	Perilipin-1 (Lipid droplet-associated protein)	PLIN1 PERI PLIN	Homo sapiens (Human)	522	-0.784588	-2.73859	-2.00209	0.731067	0.510089
P12109	CO6A1_HUMAN	reviewed	Collagen alpha-1(VI) chain	COL6A1	Homo sapiens (Human)	1028	0.421788	-2.70643	-0.768995	0.284137	0.658672
Q08380	LG3BP_HUMAN	reviewed	Galectin-3-binding protein (Basement membrane autoantigen p105) (Lectin galactoside-binding soluble 3-binding protein) (Mac-2-binding protein) (MAC2BP) (Mac-2 BP) (Tumor-associated antigen 90K)	LGALS3BP M2BP	Homo sapiens (Human)	585	0.348156	-2.69368	-0.839453	0.311638	0.5269
Q13228	SBP1_HUMAN	reviewed	Selenium-binding protein 1 (56 kDa selenium-binding protein) (SBP56) (SP56)	SELENBP1 SBP	Homo sapiens (Human)	472	-0.165793	-2.68091	-1.48835	0.555165	0.759861
Q86XI2	CNDG2_HUMAN	reviewed	Condensin-2 complex subunit G2 (Chromosome-associated protein G2) (CAP-G2) (hCAP-G2) (Leucine zipper protein 5) (Non-SMC condensin II complex subunit G2)	NCAPG2 LUZP5	Homo sapiens (Human)	1143	-2.60505	-2.66153	-3.17011	1.19109	0.162284
Q13510	ASAH1_HUMAN	reviewed	Acid ceramidase (AC) (ACDase) (Acid CDase) (EC 3.5.1.23) (Acylsphingosine deacylase) (N-acylsphingosine amidohydrolase) (Putative 32 kDa heart protein) (PHP32) [Cleaved into: Acid ceramidase subunit alpha; Acid ceramidase subunit beta]	ASAH1 ASAH HSD-33 HSD33	Homo sapiens (Human)	395	-0.696531	-2.65597	-1.9037	0.716763	0.555479
P26440	IVD_HUMAN	reviewed	Isovaleryl-CoA dehydrogenase, mitochondrial (IVD) (EC 1.3.8.4)	IVD	Homo sapiens (Human)	423	-0.224475	-2.65203	-1.5288	0.576464	0.722462
P84157	MXRA7_HUMAN	reviewed	Matrix-remodeling-associated protein 7 (Transmembrane anchor protein 1)	MXRA7 TMAP1	Homo sapiens (Human)	204	-0.355537	-2.62665	-1.63011	0.620604	0.541677
P08727	K1C19_HUMAN	reviewed	Keratin, type I cytoskeletal 19 (Cytokeratin-19) (CK-19) (Keratin-19) (K19)	KRT19	Homo sapiens (Human)	400	0.370379	-2.61355	-0.789101	0.301926	0.644867
P12111	CO6A3_HUMAN	reviewed	Collagen alpha-3(VI) chain	COL6A3	Homo sapiens (Human)	3177	0.430112	-2.5899	-0.73254	0.282845	0.680829
P30086	PEBP1_HUMAN	reviewed	Phosphatidylethanolamine-binding protein 1 (PEBP-1) (HCNPpp) (Neuropolypeptide h3) (Prostatic-binding protein) (Raf kinase inhibitor protein) (RKIP) [Cleaved into: Hippocampal cholinergic neurostimulating peptide (HCNP)]	PEBP1 PBP PEBP	Homo sapiens (Human)	187	0.284869	-2.58374	-0.876348	0.339178	0.732865
Q96IU4	ABHEB_HUMAN	reviewed	Protein ABHD14B (EC 3.-.-.-) (Alpha/beta hydrolase domain-containing protein 14B) (Abhydrolase domain-containing protein 14B) (CCG1-interacting factor B)	ABHD14B CIB	Homo sapiens (Human)	210	0.481418	-2.55927	-0.68865	0.269081	0.709159
E9PR47	E9PR47_HUMAN	unreviewed	Mth938 domain-containing protein	AAMDC	Homo sapiens (Human)	168	-0.686538	-2.55485	-1.83069	0.716557	0.705426
Q4G0X9	CCD40_HUMAN	reviewed	Coiled-coil domain-containing protein 40	CCDC40 KIAA1640	Homo sapiens (Human)	1142	-1.76815	-2.53372	-2.33982	0.92347	1.51138
Q14980	NUMA1_HUMAN	reviewed	Nuclear mitotic apparatus protein 1 (NuMA protein) (Nuclear matrix protein-22) (NMP-22) (SP-H antigen)	NUMA1 NMP22 NUMA	Homo sapiens (Human)	2115	-1.04032	-2.52504	-1.96543	0.778378	1.1177
P25311	ZA2G_HUMAN	reviewed	Zinc-alpha-2-glycoprotein (Zn-alpha-2-GP) (Zn-alpha-2-glycoprotein)	AZGP1 ZAG ZNGP1	Homo sapiens (Human)	298	-0.837775	-2.48685	-1.85029	0.744027	0.508631
P09488	GSTM1_HUMAN	reviewed	Glutathione S-transferase Mu 1 (EC 2.5.1.18) (GST HB subunit 4) (GST class-mu 1) (GSTM1-1) (GSTM1a-1a) (GSTM1b-1b) (GTH4)	GSTM1 GST1	Homo sapiens (Human)	218	-1.73051	-2.45196	-2.25661	0.920328	0.665259
P42126	ECI1_HUMAN	reviewed	Enoyl-CoA delta isomerase 1, mitochondrial (EC 5.3.3.8) (3,2-trans-enoyl-CoA isomerase) (Delta(3),Delta(2)-enoyl-CoA isomerase) (D3,D2-enoyl-CoA isomerase) (Dodecenoyl-CoA isomerase)	ECI1 DCI	Homo sapiens (Human)	302	0.425952	-2.43972	-0.694271	0.28457	0.610393
F8WCP0	NEBU_HUMAN	reviewed	Nebulin	NEB	Homo sapiens (Human)	6669	-1.75112	-2.43466	-2.24387	0.921635	0.27885
Q05707	COEA1_HUMAN	reviewed	Collagen alpha-1(XIV) chain (Undulin)	COL14A1 UND	Homo sapiens (Human)	1796	-1.1933	-2.42538	-1.95877	0.807615	0.651395
P08294	SODE_HUMAN	reviewed	Extracellular superoxide dismutase [Cu-Zn] (EC-SOD) (EC 1.15.1.1)	SOD3	Homo sapiens (Human)	240	-1.38472	-2.40783	-2.02806	0.842276	0.392819
E7EPD1			Deleted.				-0.655721	-2.38297	-1.70327	0.714767	0.462292
P07305	H10_HUMAN	reviewed	Histone H1.0 (Histone H1') (Histone H1(0)) [Cleaved into: Histone H1.0, N-terminally processed]	H1F0 H1FV	Homo sapiens (Human)	194	0.394687	-2.32559	-0.692526	0.297785	0.645939
O76054	S14L2_HUMAN	reviewed	SEC14-like protein 2 (Alpha-tocopherol-associated protein) (TAP) (hTAP) (Squalene transfer protein) (Supernatant protein factor) (SPF)	SEC14L2 C22orf6 KIAA1186 KIAA1658	Homo sapiens (Human)	403	-1.69916	-2.3248	-2.10236	0.904316	0.3651
Q9H1E3	NUCKS_HUMAN	reviewed	Nuclear ubiquitous casein and cyclin-dependent kinase substrate 1 (P1)	NUCKS1 NUCKS JC7	Homo sapiens (Human)	243	0.564991	-2.31568	-0.56811	0.245332	0.704581
Q53TN4	CYBR1_HUMAN	reviewed	Cytochrome b reductase 1 (EC 1.-.-.-) (Duodenal cytochrome b) (Ferric-chelate reductase 3)	CYBRD1 DCYTB FRRS3	Homo sapiens (Human)	286	-1.54152	-2.28737	-1.99981	0.874282	0.497429
P20962	PTMS_HUMAN	reviewed	Parathymosin	PTMS	Homo sapiens (Human)	102	0.620628	-2.23686	-0.513765	0.229681	0.716896
O43488	ARK72_HUMAN	reviewed	Aflatoxin B1 aldehyde reductase member 2 (EC 1.1.1.n11) (AFB1 aldehyde reductase 1) (AFB1-AR 1) (Aldoketoreductase 7) (Succinic semialdehyde reductase) (SSA reductase)	AKR7A2 AFAR AFAR1 AKR7	Homo sapiens (Human)	359	0.145658	-2.20367	-0.904152	0.410294	0.572346
Q969G5	PRDBP_HUMAN	reviewed	Protein kinase C delta-binding protein (Cavin-3) (Serum deprivation response factor-related gene product that binds to C-kinase) (hSRBC)	PRKCDBP SRBC	Homo sapiens (Human)	261	0.154949	-2.19948	-0.894228	0.406564	0.554944
